# Supplementary material for: Pseudomonas spp. can help plants face climate change
Source: Front Microbiol. 2023 Jun 23;14:1198131. doi: 10.3389/fmicb.2023.1198131 (PMC10326438; doi:10.3389/fmicb.2023.1198131)
Supplement: Supplementary file 1 [file Table_1.XLSX]

## Sheet: Table S1
Table S1. Pseudomonas strains mentioned in this review and their effects on plant and soil parameters under various climate-related stress conditions. The strains are listed in the order they appear in the text. Complete references are listed in Table S2.
Strain	Stress	Stress intensity	Inoculated plant species	Growing environment	Inoculation method	Effect on plant or soil	Potential (P) or confirmed (C) stress-alleviating mechanism	Reference
Pseudomonas sp. UW4	Salt	150 mM NaCl	Canola	Pots in growth chamber	Seed inoculation	↑ Shoot weight	(C) ACC deaminase	Cheng et al., 2007
	Salt	75 mM NaCl	Cucumber	Pots in growth chamber	Seedling dipping	↑ Shoot weight	(C) ACC deaminase	Gamalero et al., 2010
	Salt	200 mM NaCl	Tomato	Pots in greenhouse	Repeated plant inoculations	↑ Shoot weight ↑ Root weight ↑ Chlorophyll content	(C) ACC deaminase	Orozco-Mosqueda et al., 2019
P. putida ATCC 17399	Flooding	Continuous flooding for 9 days	Tomato	Pots in greenhouse	Seed and plant inoculations	↑ Shoot weight and height ↑ Chlorophyll content	(C) ACC deaminase	Grichko & Glick, 2001
P. azotoformans CHB 1107	Salt	Substrate EC = 6 dS/m	Tomato	Pots in greenhouse	Repeated plant inoculations	↑ Shoot weight ↑ Root weight ↑ Root length	(C) ACC deaminase	Liu et al., 2021
P. chlororaphis subsp. aurantiaca TSAU22, P. extremorientalis TSAU6, and P. extremorientalis TSAU20	Salt	100 mM NaCl	Wheat	Petri plates	Seed inoculation	↑ Germination rate ↑ Root length	(P) IAA biosynthesis	Egamberdieva, 2009
P. putida R4 and P. chlororaphis R5	Salt	100 mM NaCl	Cotton	Tubes in growth chamber	Seedling inoculation	↑ Shoot length ↑ Plant weight	(P) IAA biosynthesis	Egamberdieva et al., 2015
	Salt	Natural saline soil (EC = 6.8 dS/m)	Cotton	Pots in field	Seed inoculation	↑ Plant weight	(P) IAA biosynthesis	Egamberdieva et al., 2015
P. fluorescens DPB15 and P. palleroniana DPB16	Drought	No watering for 5 days	Wheat	Pots in greenhouse	Seed inoculation	↑ Shoot weight ↑ Root weight ↑ Root length ↑ Pigment content ↑ Antioxidant enzyme activity ↑ Proline content ↑ Phenol content ↓ H2O2 content ↓ Malondialdehyde content	(P) ACC deaminase (P) IAA biosynthesis	Chandra 2018
Pseudomonas sp. S80	Drought	10% field capacity	Wheat	Pots in greenhouse	Seed inoculation	↑ Spike length ↑ Spikelets per spike ↑ Seed weight ↑ Antioxidant enzyme activity	(P) IAA biosynthesis	Raheem et al., 2018
Pseudomonas sp. DT6	Drought	40% field capacity	Jujube	Pots in an unspecified environment	Seedling inoculation	↑ Plant height ↑ Shoot weight ↑ Root weight ↑ Nitrogen content ↑ Phosphorus content ↑ IAA content ↑ Antioxidant enzyme activity ↑ Soil aggregate stability ↑ Soil water content ↓ Malondialdehyde content ↓ ABA content ↓ Ethylene content	(P) ACC deaminase (P) IAA biosynthesis (P) Exopolysaccharides	Zhang et al., 2020
Pseudomonas sp. HY8N, Pseudomonas sp. 13KR, Pseudomonas sp. HY11K, and Pseudomonas sp. HY4KI	Drought	No watering for 15 days	A. thaliana	Pots in growth chamber	Plant inoculation	↑ Shoot weight ↑ Rosette diameter ↑ Chlorophyll content ↑ Plant water content ↑ Plant survival ↑ Osmoprotectant content ↓ Malondialdehyde content	(P) ACC deaminase (P) IAA biosynthesis (P) ABA biosynthesis (P) GA biosynthesis (P) Exopolysaccharides	Yasmin et al., 2022
P. putida AKMP7	Heat	37-40°C during the day; 27-30°C at night	Wheat	Pots in growth chamber	Seeds coating with talc-based inoculum	↑ Shoot length ↑ Root length ↑ Plant weight ↑ Tiller per plant ↑ Spikelet per plant ↑ Spike length ↑ Grain per spike ↑ Seed weight ↑ Chlorophyll content ↑ Osmoprotectant content ↑ Protein content ↓ Antioxidant enzyme activity	(P) IAA biosynthesis (P) GA biosynthesis (P) Phosphate solubilization (P) Siderophore production (P) Ammonia production	Ali et al., 2011
P. putida H-2-3	Salt or Drought	120 mM NaCl or 15% polyethylene glycol	Soybean	Pots in greenhouse	Seedling inoculation	↑ Shoot length ↑ Plant weight ↑ Flavonoid content ↓ Antioxidant enzyme activity	(P) GA biosynthesis	Kang et al., 2014
P. koreensis MU2	Salt	150 mM NaCl	Soybean	Pots in growth chamber	Subtrate inoculation	↑ Shoot length ↑ Root length ↑ Shoot weight ↑ Root weight ↑ Chlorophyll content ↑ SA content ↑ Potassium content ↓ Sodium content ↓ ABA content ↓ JA content	(P) GA biosynthesis (P) Phosphate solubilization (P) Silicate solubilization	Adhikari et al., 2020
Pseudomonas sp. G20-18	Drought	No watering for 10 days	Tomato	Pots in greenhouse	Seedling root dipping	↑ Carbohydrate metabolism enzyme activity ↑ Antioxidant enzyme activity	(C) CK biosynthesis	Mekureyaw et al., 2022
P. chlororaphis subsp. aureofaciens O6	Drought	No watering for up to 16 days	A. thaliana	Pots in growth chamber	Seedling inoculation	↑ Water content ↑ Stomatal closure ↑ SA content ↓ ABA content	(C) 2R,3R-butanediol biosynthesis	Cho et al., 2008
P. chlororaphis subsp. aureofaciens O6	Salt or Drought	200 mM NaCl, 200 mM KCl, or 200 mM sorbitol	A. thaliana	Microtiter plates	Seedling inoculation	↑ Plant survival ↓ Plant weight loss	(P) 2R,3R-butanediol biosynthesis	Cho et al., 2012
P. pseudoalcaligenes SMR-16	Drought	20% polyethylene glycol	Maize	Pots in greenhouse	Seedling exposition to bacterial volatiles	↑ Shoot weight ↑ Root weight ↑ Shoot length ↑ Root length ↑ Leaf area ↑ Water content ↑ Protein content ↑ Soluble sugar content ↑ Proline content ↑ Pigment content ↑ Antioxidant enzyme activity ↑ IAA content ↑ GA content ↑ CK content ↑ ABA content ↓ Malondialdehyde content ↓ Electrolyte leakage ↓ Amino acid content	(C) Unidentified VOC(s) biosynthesis	Yasmin et al., 2021
P. simiae AU	Salt	100 mM NaCl	Soybean	Magenta box in growth chamber	Continuous plant exposition to bacterial volatiles	↑ Shoot length ↑ Root length ↑ Plant weight ↑ Number of lateral roots ↑ Leaf area ↑ Root proline content ↑ IAA content ↑ Phosphorous content ↑ Potassium content ↑ Chlorophyll content ↓ Shoot proline content ↓ Leaf proline content ↓ Sodium content	(C) Uncharacterized VOCs	Vaishnav et al., 2015
P. mandelii IB-Ki14	Salt	100 mM NaCl	Wheat	Pots in growth chamber	Seed inoculation	↑ Root apoplastic barriers ↑ Shoot mass ↑ IAA root content ↑ IAA shoot content ↑ Root phosphorous content ↓ Shoot sodium content	(P) IAA biosynthesis	Martynenko et al., 2022
P. frederiksbergensis OS261	Salt	50, 100, and 150 mM NaCl	Red pepper	Pots in greenhouse	Seedling inoculation	↑ Shoot length ↑ Root length ↑ Number of leaves ↑ Plant weight ↓ H2O2 content	(P) ACC deaminase	Chatterjee et al., 2017
P. putida GAP-P45	Drought	25% polyethylene glycol	A. thaliana	Magenta box in growth chamber	Seedling inoculation	↑ Plant weight ↑ Water content ↑ Chlorophyll content ↑ Proline biosynthesis enzyme genes ↑ Proline catabolism enzyme genes	(P) IAA biosynthesis (P) GA biosynthesis (P) CK biosynthesis (P) Exopolysaccharides (P) Siderophores	Ghosh et al., 2017
P. putida GAP-P45	Drought	25% polyethylene glycol	A. thaliana	Magenta box in growth chamber	Seedling inoculation	↑ Proline biosynthesis ↑ Proline catabolism ↓ ROS accumulation ↓ Antioxidant enzyme activity	No proposed mechanism	Ghosh et al., 2018
P. guariconensis MTCC5279	Drought	No watering for up to 7 days	Chickpea	Pots in greenhouse	Seed and seedling inoculations	↑ Number of root nodules ↑ Shoot length ↑ Number of nodes ↑ Water content ↑ Soil water content ↓ Electrolyte leakage ↓ Malondialdehyde content ↓ Osmoprotectant content ↓ Antioxidant enzyme activity	(P) ACC deaminase (P) IAA biosynthesis (P) nod gene-inducing signals secretion	Tiwari et al., 2016
P. putida KT2440	Salt	Saline soils	Soybean and maize	Pots in growth chamber	Seed inoculation	↑ Shoot length ↑ Root length	(P) IAA biosynthesis (P) Phosphate solubilization (P) Siderophore production (P) Exopolysaccharides (P) Lipopolysaccharides	Costa-Gutierrez et al., 2020a
P. putida KT2440	Salt	80 mM NaCl	Soybean and maize	Pots in growth chamber	Seed inoculation	↑ Shoot length ↑ Root length ↑ Plant weight	(P) IAA biosynthesis (P) Phosphate solubilization (P) Siderophore production (P) Exopolysaccharides (P) Biofilm formation	Costa-Gutierrez et al., 2020b
P. putida KT2440	Drought	No watering for 20 days	Tomato	Pots in growth chamber	Seed and plant inoculation	↑ Pigment content ↑ Antioxidant enzyme activity ↑ Number of fruit per plant ↑ Fruit weight per plant ↓ Stomatal conductance ↓ Malondialdehyde content ↓ H2O2 content	(P) ABA biosynthesis (P) IAA biosynthesis	Saglam et al., 2022
P. putida GAP-P45	Drought	No watering for 4 days	Sunflower	Pots in growth chamber	Seeds coating with talc-based inoculum	↑ Shoot length ↑ Root length ↑ Shoot weigth ↑ Root weight ↑ Exopolysaccharides in soil ↑ Soil aggregate stability ↑ Plant water content ↓ Root-adhering soil	(P) IAA biosynthesis (P) GA biosynthesis (P) Phosphate solubilization (P) Siderophore production (P) Ammonia production (P) Exopolysaccharides	Sandhya et al., 2009
P. putida GAP-P45	Drought	No watering for 5 days	Maize	Pots in growth chamber	Seeds coating with talc-based inoculum	↑ Shoot length ↑ Root length ↑ Plant weigth ↑ Soil exopolysaccharides ↑ Soil aggregate stability ↑ Soil water content ↑ Leaf water potential ↑ Protein content ↑ Osmoprotectant content ↓ Electrolyte leakage ↓ Antioxidant enzyme activity	(P) IAA biosynthesis (P) GA biosynthesis (P) Phosphate solubilization (P) Siderophore production (P) Ammonia production (P) Exopolysaccharides	Sandhya et al., 2010
P. pseudoalcaligenes SMR-16	Salt	100 mM NaCl	Soybean	Pots in an unspecified environment	Seedling inoculation	↑ Shoot length ↑ Root length ↑ Shoot weigth ↑ Root weigth ↑ Leaf area ↑ Pigment content ↑ Protein content ↑ Proline content ↑ Antioxidant enzyme activity ↑ Potassium content ↓ Water content ↓ Malondialdehyde content ↓ Sodium content	(P) IAA biosynthesis (P) ACC deaminase (P) Siderophore production	Yasmin et al., et al., 2020
↑: parameter positively impacted (in green); ↓: parameter negatively impacted (in red); ABA: abscissic acid; ACC: 1-aminocyclopropane-1-carboxylate; CK: cytokinins; GA: gibberellins; IAA: indole-3-acetic acid; JA: jasmonic acid; ROS: reactive oxygen species; SA: salicylic acid.

## Sheet: Table S2
Table S2. References from Table S1.
Adhikari, A., Khan, M., Lee, K.-E., Kang, S.-M., Dhungana, S., Bhusal, N., et al. (2020). The halotolerant rhizobacterium—Pseudomonas koreensis MU2 enhances inorganic silicon and phosphorus use efficiency and augments salt stress tolerance in soybean (Glycine max L.). Microorganisms 8, 1256. doi: 10.3390/microorganisms8091256.
Ali, Shaik. Z., Sandhya, V., Grover, M., Linga, V. R., and Bandi, V. (2011). Effect of inoculation with a thermotolerant plant growth promoting Pseudomonas putida strain AKMP7 on growth of wheat ( Triticum spp.) under heat stress. J. Plant Interact. 6, 239–246. doi: 10.1080/17429145.2010.545147.
Chandra, D., Srivastava, R., and Sharma, A. K. (2018). Influence of IAA and ACC deaminase producing fluorescent pseudomonads in alleviating drought stress in wheat (Triticum aestivum). Agric. Res. 7, 290–299. doi: 10.1007/s40003-018-0305-y.
Chatterjee, P., Samaddar, S., Anandham, R., Kang, Y., Kim, K., Selvakumar, G., et al. (2017). Beneficial soil bacterium Pseudomonas frederiksbergensis OS261 augments salt tolerance and promotes red pepper plant growth. Front. Plant Sci. 8, 705. doi: 10.3389/fpls.2017.00705.
Cheng, Z., Park, E., and Glick, B. R. (2007). 1-Aminocyclopropane-1-carboxylate deaminase from Pseudomonas putida UW4 facilitates the growth of canola in the presence of salt. Can. J. Microbiol. 53, 912–918. doi: 10.1139/W07-050.
Cho, S. M., Kang, B. R., Han, S. H., Anderson, A. J., Park, J.-Y., Lee, Y.-H., et al. (2008). 2R,3R-butanediol, a bacterial volatile produced by Pseudomonas chlororaphis O6, is involved in induction of systemic tolerance to drought in Arabidopsis thaliana. Mol. Plant Microbe Interact. 21, 1067–1075. doi: 10.1094/MPMI-21-8-1067.
Cho, S.-M., Kang, B.-R., Kim, J.-J., and Kim, Y.-C. (2012). Induced systemic drought and salt tolerance by Pseudomonas chlororaphis O6 root colonization is mediated by ABA-independent stomatal closure. Plant Pathol. J. 28, 202–206. doi: 10.5423/PPJ.2012.28.2.202.
Costa-Gutierrez, S. B., Lami, M. J., Santo, M. C. C.-D., Zenoff, A. M., Vincent, P. A., Molina-Henares, M. A., et al. (2020a). Plant growth promotion by Pseudomonas putida KT2440 under saline stress: role of eptA. Appl. Microbiol. Biotechnol. 104, 4577–4592. doi: 10.1007/s00253-020-10516-z.
Costa-Gutierrez, S. B., Raimondo, E. E., Lami, M. J., Vincent, P. A., Espinosa-Urgel, M., and de Cristóbal, R. E. (2020b). Inoculation of Pseudomonas mutant strains can improve growth of soybean and corn plants in soils under salt stress. Rhizosphere 16, 100255. doi: 10.1016/j.rhisph.2020.100255.
Egamberdieva, D. (2009). Alleviation of salt stress by plant growth regulators and IAA producing bacteria in wheat. Acta Physiol. Plant. 31, 861–864. doi: 10.1007/s11738-009-0297-0.
Egamberdieva, D., Jabborova, D., and Hashem, A. (2015). Pseudomonas induces salinity tolerance in cotton (Gossypium hirsutum) and resistance to Fusarium root rot through the modulation of indole-3-acetic acid. Saudi J. Biol. Sci. 22, 773–779. doi: 10.1016/j.sjbs.2015.04.019.
Gamalero, E., Berta, G., Massa, N., Glick, B. R., and Lingua, G. (2010). Interactions between Pseudomonas putida UW4 and Gigaspora rosea BEG9 and their consequences for the growth of cucumber under salt-stress conditions. J. Appl. Microbiol. 108, 236–245. doi: 10.1111/j.1365-2672.2009.04414.x.
Ghosh, D., Sen, S., and Mohapatra, S. (2017). Modulation of proline metabolic gene expression in Arabidopsis thaliana under water-stressed conditions by a drought-mitigating Pseudomonas putida strain. Ann. Microbiol. 67, 655–668. doi: 10.1007/s13213-017-1294-y.
Ghosh, D., Sen, S., and Mohapatra, S. (2018). Drought-mitigating Pseudomonas putida GAP-P45 modulates proline turnover and oxidative status in Arabidopsis thaliana under water stress. Ann. Microbiol. 68, 579–594. doi: 10.1007/s13213-018-1366-7.
Grichko, V. P., and Glick, B. R. (2001). Amelioration of flooding stress by ACC deaminase-containing plant growth-promoting bacteria. Plant Physiology and Biochemistry 39, 11–17. doi: 10.1016/S0981-9428(00)01212-2.
Kang, S.-M., Radhakrishnan, R., Khan, A. L., Kim, M.-J., Park, J.-M., Kim, B.-R., et al. (2014). Gibberellin secreting rhizobacterium, Pseudomonas putida H-2-3 modulates the hormonal and stress physiology of soybean to improve the plant growth under saline and drought conditions. Plant Physiol. Biochem. 84, 115–124. doi: 10.1016/j.plaphy.2014.09.001.
Liu, C.-H., Siew, W., Hung, Y.-T., Jiang, Y.-T., and Huang, C.-H. (2021). 1-Aminocyclopropane-1-carboxylate (ACC) deaminase gene in Pseudomonas azotoformans is associated with the amelioration of salinity stress in tomato. J. Agric. Food Chem. 69, 913–921. doi: 10.1021/acs.jafc.0c05628.
Martynenko, E., Arkhipova, T., Safronova, V., Seldimirova, O., Galin, I., Akhtyamova, Z., et al. (2022). Effects of phytohormone-producing rhizobacteria on Casparian band formation, ion homeostasis and salt tolerance of durum wheat. Biomolecules 12, 230. doi: 10.3390/biom12020230.
Mekureyaw, M. F., Pandey, C., Hennessy, R. C., Nicolaisen, M. H., Liu, F., Nybroe, O., et al. (2022). The cytokinin-producing plant beneficial bacterium Pseudomonas fluorescens G20-18 primes tomato (Solanum lycopersicum) for enhanced drought stress responses. J. Plant Physiol. 270, 153629. doi: 10.1016/j.jplph.2022.153629.
Orozco-Mosqueda, Ma. D. C., Duan, J., DiBernardo, M., Zetter, E., Campos-García, J., Glick, B. R., et al. (2019). The production of ACC deaminase and trehalose by the plant growth promoting bacterium Pseudomonas sp. UW4 synergistically protect tomato plants against salt stress. Front. Microbiol. 10, 1392. doi: 10.3389/fmicb.2019.01392.
Raheem, A., Shaposhnikov, A., Belimov, A. A., Dodd, I. C., and Ali, B. (2018). Auxin production by rhizobacteria was associated with improved yield of wheat (Triticum aestivum L.) under drought stress. Arch. Agron. Soil Sci. 64, 574–587. doi: 10.1080/03650340.2017.1362105.
Saglam, A., Demiralay, M., Nigar Colak, D., Pehlivan Gedik, N., Pehlivan Gedik, N., Basok, O., et al. (2022). Pseudomonas putida KT2440 induces drought tolerance during fruit ripening in tomato. Bioagro 34, 139–150. doi: 10.51372/bioagro342.4.
Sandhya, V., Ali, Sk. Z., Grover, M., Reddy, G., and Venkateswarlu, B. (2010). Effect of plant growth promoting Pseudomonas spp. on compatible solutes, antioxidant status and plant growth of maize under drought stress. Plant Growth Regul. 62, 21–30. doi: 10.1007/s10725-010-9479-4.
Sandhya, V., Sk. Z., A., Grover, M., Reddy, G., and Venkateswarlu, B. (2009). Alleviation of drought stress effects in sunflower seedlings by the exopolysaccharides producing Pseudomonas putida strain GAP-P45. Biol. Fertil. Soils 46, 17–26. doi: 10.1007/s00374-009-0401-z.
Tiwari, S., Lata, C., Chauhan, P. S., and Nautiyal, C. S. (2016). Pseudomonas putida attunes morphophysiological, biochemical and molecular responses in Cicer arietinum L. during drought stress and recovery. Plant Physiol. Biochem. 99, 108–117. doi: 10.1016/j.plaphy.2015.11.001.
Vaishnav, A., Kumari, S., Jain, S., Varma, A., and Choudhary, D. K. (2015). Putative bacterial volatile-mediated growth in soybean ( Glycine max L. Merrill) and expression of induced proteins under salt stress. J. Appl. Microbiol. 119, 539–551. doi: 10.1111/jam.12866.
Yasmin, H., Bano, A., Wilson, N. L., Nosheen, A., Naz, R., Hassan, M. N., et al. (2022). Drought‐tolerant Pseudomonas sp. showed differential expression of stress‐responsive genes and induced drought tolerance in Arabidopsis thaliana. Physiol. Plant. 174, e13497. doi: 10.1111/ppl.13497.
Yasmin, H., Naeem, S., Bakhtawar, M., Jabeen, Z., Nosheen, A., Naz, R., et al. (2020). Halotolerant rhizobacteria Pseudomonas pseudoalcaligenes and Bacillus subtilis mediate systemic tolerance in hydroponically grown soybean (Glycine max L.) against salinity stress. PLoS One 15, e0231348. doi: 10.1371/journal.pone.0231348.
Yasmin, H., Rashid, U., Hassan, M. N., Nosheen, A., Naz, R., Ilyas, N., et al. (2021). Volatile organic compounds produced by Pseudomonas pseudoalcaligenes alleviated drought stress by modulating defense system in maize (Zea mays L.). Physiol. Plant. 172, 896–911. doi: 10.1111/ppl.13304.
Zhang, M., Yang, L., Hao, R., Bai, X., Wang, Y., and Yu, X. (2020). Drought-tolerant plant growth-promoting rhizobacteria isolated from jujube (Ziziphus jujuba) and their potential to enhance drought tolerance. Plant Soil 452, 423–440. doi: 10.1007/s11104-020-04582-5.
